# Supplementary material for: Physical Properties of an Efficient MAPbBr3/GaAs Hybrid Heterostructure for Visible/Near-Infrared Detectors
Source: Nanomaterials (Basel). 2024 Sep 10;14(18):1472. doi: 10.3390/nano14181472 (PMC11434396; doi:10.3390/nano14181472)
Supplement: Supplementary file 1 [file nanomaterials-14-01472-s001.zip]

Archive with 1 entries (1 files):
- nanomaterials-3159077-supplementary.pdf
